# Supplementary material for: The Multistage Antimalarial Compound Calxinin Perturbates P. falciparum Ca2+ Homeostasis by Targeting a Unique Ion Channel
Source: Pharmaceutics. 2022 Jun 28;14(7):1371. doi: 10.3390/pharmaceutics14071371 (PMC9319510; doi:10.3390/pharmaceutics14071371)
Supplement: Supplementary file 1 [file pharmaceutics-14-01371-s001.zip]

Archive with 1 entries (1 files):
- pharmaceutics-1662203-supplementary.pptx
